# Supplementary material for: Identification of DNASE1L3 as a novel biomarker of clinical stage in liver hepatocellular carcinoma
Source: Front Mol Biosci. 2026 Jan 12;12:1681888. doi: 10.3389/fmolb.2025.1681888 (PMC12832532; doi:10.3389/fmolb.2025.1681888)
Supplement: Supplementary file 1 [file Table1.csv]

Term	ES	NES	p-value	FDR	FWER
CELL_CYCLE	0.5824	1.9058	0.0055	0.1697	0.127
DNA_REPLICATION	0.7607	1.8915	0.0019	0.1023	0.147
BASE_EXCISION_REPAIR	0.624	1.8653	0.0019	0.0964	0.182
PYRIMIDINE_METABOLISM	0.4712	1.84	0	0.0982	0.231
HOMOLOGOUS_RECOMBINATION	0.6562	1.8158	0.0076	0.1006	0.286
MISMATCH_REPAIR	0.7014	1.8131	0.0116	0.0863	0.289
SPLICEOSOME	0.5802	1.8022	0.0098	0.0822	0.308
NON_HOMOLOGOUS_END_JOINING	0.6985	1.7438	0.0077	0.1218	0.425
OOCYTE_MEIOSIS	0.4587	1.7323	0.0105	0.1191	0.452
RIBOSOME	0.7641	1.7099	0.0328	0.1285	0.508
PROTEASOME	0.6207	1.688	0.0266	0.1389	0.558
NUCLEOTIDE_EXCISION_REPAIR	0.5157	1.661	0.0247	0.1594	0.619
PROGESTERONE_MEDIATED_OOCYTE_MATURATION	0.4287	1.6289	0.0235	0.1896	0.703
N_GLYCAN_BIOSYNTHESIS	0.473	1.6241	0.0449	0.1813	0.709
AMINOACYL_TRNA_BIOSYNTHESIS	0.5203	1.5984	0.0432	0.2063	0.766
HUNTINGTONS_DISEASE	0.4337	1.5886	0.0457	0.207	0.781
GLYCOSYLPHOSPHATIDYLINOSITOL_GPI_ANCHOR_BIOSYNTHESIS	0.5161	1.5878	0.0349	0.1962	0.782
VIBRIO_CHOLERAE_INFECTION	0.4879	1.5818	0.0302	0.1929	0.794
OTHER_GLYCAN_DEGRADATION	0.5823	1.5756	0.0532	0.1901	0.802
PURINE_METABOLISM	0.3595	1.5064	0.015	0.2774	0.908
BASAL_TRANSCRIPTION_FACTORS	0.4695	1.4865	0.0563	0.2973	0.928
GLYCOSPHINGOLIPID_BIOSYNTHESIS_GLOBO_SERIES	0.5682	1.4826	0.0612	0.2902	0.931
VALINE_LEUCINE_AND_ISOLEUCINE_BIOSYNTHESIS	0.5965	1.4733	0.0914	0.2932	0.942
LYSOSOME	0.3934	1.4519	0.0836	0.3152	0.959
UBIQUITIN_MEDIATED_PROTEOLYSIS	0.3576	1.4472	0.0821	0.3096	0.962
ALZHEIMERS_DISEASE	0.3868	1.4416	0.1142	0.3068	0.964
RNA_POLYMERASE	0.4705	1.4043	0.0939	0.3543	0.977
THYROID_CANCER	0.4426	1.4017	0.0775	0.3455	0.978
VASOPRESSIN_REGULATED_WATER_REABSORPTION	0.4335	1.3996	0.1125	0.3373	0.978
OXIDATIVE_PHOSPHORYLATION	0.4395	1.398	0.1685	0.3282	0.979
PROTEIN_EXPORT	0.4671	1.3455	0.1693	0.4041	0.991
P53_SIGNALING_PATHWAY	0.3585	1.3256	0.1299	0.427	0.992
SMALL_CELL_LUNG_CANCER	0.3733	1.3231	0.1457	0.4189	0.992
SNARE_INTERACTIONS_IN_VESICULAR_TRANSPORT	0.3661	1.3136	0.1309	0.4231	0.993
CARDIAC_MUSCLE_CONTRACTION	0.4115	1.3094	0.177	0.4187	0.996
NOTCH_SIGNALING_PATHWAY	0.3913	1.3048	0.1692	0.4152	0.996
RNA_DEGRADATION	0.3691	1.2893	0.1743	0.4286	0.999
ENDOCYTOSIS	0.3202	1.2802	0.1386	0.4327	0.999
EPITHELIAL_CELL_SIGNALING_IN_HELICOBACTER_PYLORI_INFECTION	0.3521	1.2267	0.2112	0.5176	1
PARKINSONS_DISEASE	0.3735	1.2198	0.2775	0.5172	1
BLADDER_CANCER	0.3604	1.2029	0.2306	0.5355	1
NON_SMALL_CELL_LUNG_CANCER	0.3248	1.1773	0.2298	0.5721	1
PATHWAYS_IN_CANCER	0.2931	1.1628	0.2661	0.5857	1
GLIOMA	0.3117	1.1154	0.3034	0.6641	1
PHOSPHATIDYLINOSITOL_SIGNALING_SYSTEM	0.3119	1.0873	0.347	0.7041	1
PATHOGENIC_ESCHERICHIA_COLI_INFECTION	0.3649	1.0799	0.3845	0.7039	1
SYSTEMIC_LUPUS_ERYTHEMATOSUS	0.3259	1.0728	0.3906	0.7028	1
CHRONIC_MYELOID_LEUKEMIA	0.2976	1.0671	0.3488	0.6997	1
REGULATION_OF_ACTIN_CYTOSKELETON	0.2849	1.0277	0.4155	0.7641	1
TIGHT_JUNCTION	0.2652	1.0128	0.4164	0.7794	1
RIBOFLAVIN_METABOLISM	0.3671	1.0082	0.4622	0.773	1
FC_GAMMA_R_MEDIATED_PHAGOCYTOSIS	0.3051	1.0078	0.4585	0.7588	1
CYTOSOLIC_DNA_SENSING_PATHWAY	0.3112	1.0064	0.4448	0.7471	1
COLORECTAL_CANCER	0.2744	0.9832	0.492	0.7783	1
MELANOGENESIS	0.2639	0.9799	0.4821	0.7708	1
GLYCEROPHOSPHOLIPID_METABOLISM	0.2377	0.9506	0.5545	0.8137	1
ANTIGEN_PROCESSING_AND_PRESENTATION	0.3387	0.9379	0.5331	0.8244	1
LONG_TERM_DEPRESSION	0.2614	0.9321	0.5427	0.8214	1
INOSITOL_PHOSPHATE_METABOLISM	0.2711	0.9263	0.5558	0.8188	1
RIG_I_LIKE_RECEPTOR_SIGNALING_PATHWAY	0.2534	0.925	0.5476	0.8075	1
PROSTATE_CANCER	0.2531	0.9193	0.5507	0.8046	1
VEGF_SIGNALING_PATHWAY	0.24	0.9168	0.5913	0.7961	1
AXON_GUIDANCE	0.2595	0.9096	0.5819	0.7964	1
NEUROTROPHIN_SIGNALING_PATHWAY	0.2437	0.9037	0.5499	0.7939	1
GLYCOSPHINGOLIPID_BIOSYNTHESIS_GANGLIO_SERIES	0.3224	0.8951	0.6015	0.7966	1
GAP_JUNCTION	0.2664	0.8807	0.6248	0.8094	1
TASTE_TRANSDUCTION	0.2802	0.8799	0.6353	0.7988	1
MTOR_SIGNALING_PATHWAY	0.2404	0.8629	0.6731	0.8155	1
PANCREATIC_CANCER	0.2487	0.8595	0.6348	0.8087	1
MELANOMA	0.2366	0.8421	0.6958	0.8263	1
GLUTATHIONE_METABOLISM	0.2408	0.8385	0.6844	0.8212	1
GLYCOSAMINOGLYCAN_BIOSYNTHESIS_HEPARAN_SULFATE	0.2798	0.8379	0.6863	0.8107	1
GLYCOSAMINOGLYCAN_DEGRADATION	0.2692	0.8245	0.696	0.8215	1
OLFACTORY_TRANSDUCTION	0.2554	0.8074	0.7474	0.8385	1
STEROID_BIOSYNTHESIS	0.3386	0.7987	0.6756	0.8413	1
ADHERENS_JUNCTION	0.2385	0.7934	0.6848	0.8385	1
ECM_RECEPTOR_INTERACTION	0.2595	0.7893	0.6781	0.8341	1
WNT_SIGNALING_PATHWAY	0.2048	0.781	0.7651	0.837	1
HYPERTROPHIC_CARDIOMYOPATHY_HCM	0.2386	0.7771	0.7274	0.8322	1
FRUCTOSE_AND_MANNOSE_METABOLISM	0.2288	0.7422	0.8267	0.8736	1
DORSO_VENTRAL_AXIS_FORMATION	0.2537	0.7283	0.7714	0.8824	1
DILATED_CARDIOMYOPATHY	0.2207	0.6962	0.818	0.9141	1
VIRAL_MYOCARDITIS	0.2365	0.6849	0.7858	0.9175	1
ARRHYTHMOGENIC_RIGHT_VENTRICULAR_CARDIOMYOPATHY_ARVC	0.2166	0.6826	0.8182	0.9095	1
FOCAL_ADHESION	0.1963	0.6669	0.8387	0.9176	1
BASAL_CELL_CARCINOMA	0.1941	0.664	0.9308	0.9101	1
GLYCOSAMINOGLYCAN_BIOSYNTHESIS_CHONDROITIN_SULFATE	0.2349	0.6562	0.8773	0.9084	1
GLYCOSAMINOGLYCAN_BIOSYNTHESIS_KERATAN_SULFATE	0.2155	0.6197	0.9225	0.9351	1
LEUKOCYTE_TRANSENDOTHELIAL_MIGRATION	0.1733	0.5974	0.9361	0.9428	1
PRIMARY_IMMUNODEFICIENCY	0.2087	0.5022	0.9277	0.9859	1
TYPE_I_DIABETES_MELLITUS	0.1573	0.3819	0.9714	0.9965	1
O_GLYCAN_BIOSYNTHESIS	-0.1067	-0.3427	1	0.9978	1
ALLOGRAFT_REJECTION	-0.1698	-0.3952	0.943	1	1
AUTOIMMUNE_THYROID_DISEASE	-0.1768	-0.4215	0.9449	1	1
CELL_ADHESION_MOLECULES_CAMS	-0.178	-0.6168	0.9158	0.931	1
TERPENOID_BACKBONE_BIOSYNTHESIS	-0.2929	-0.7017	0.7751	0.8487	1
NOD_LIKE_RECEPTOR_SIGNALING_PATHWAY	-0.2131	-0.7451	0.7751	0.799	1
RENAL_CELL_CARCINOMA	-0.2113	-0.766	0.7619	0.7782	1
ENDOMETRIAL_CANCER	-0.2135	-0.7834	0.7905	0.7622	1
MATURITY_ONSET_DIABETES_OF_THE_YOUNG	-0.2775	-0.807	0.6667	0.7361	1
ASTHMA	-0.3328	-0.8219	0.606	0.7217	1
GLYCOSPHINGOLIPID_BIOSYNTHESIS_LACTO_AND_NEOLACTO_SERIES	-0.2415	-0.8293	0.7573	0.7182	1
SELENOAMINO_ACID_METABOLISM	-0.2465	-0.8447	0.671	0.7037	1
RENIN_ANGIOTENSIN_SYSTEM	-0.3195	-0.8805	0.6303	0.6553	1
HEDGEHOG_SIGNALING_PATHWAY	-0.2326	-0.8887	0.6125	0.6503	1
GRAFT_VERSUS_HOST_DISEASE	-0.375	-0.8946	0.5616	0.6488	1
GNRH_SIGNALING_PATHWAY	-0.2273	-0.8949	0.6061	0.6563	1
ACUTE_MYELOID_LEUKEMIA	-0.2402	-0.8983	0.5797	0.6592	1
ERBB_SIGNALING_PATHWAY	-0.2405	-0.9388	0.513	0.6031	1
T_CELL_RECEPTOR_SIGNALING_PATHWAY	-0.2773	-0.9467	0.5091	0.5987	1
AMYOTROPHIC_LATERAL_SCLEROSIS_ALS	-0.2395	-0.9706	0.4575	0.5697	1
AMINO_SUGAR_AND_NUCLEOTIDE_SUGAR_METABOLISM	-0.2745	-0.9866	0.439	0.5529	1
PENTOSE_PHOSPHATE_PATHWAY	-0.3037	-0.9871	0.4418	0.5597	1
TYPE_II_DIABETES_MELLITUS	-0.2682	-0.992	0.4571	0.5596	1
VASCULAR_SMOOTH_MUSCLE_CONTRACTION	-0.2567	-0.9959	0.4293	0.5615	1
HEMATOPOIETIC_CELL_LINEAGE	-0.3115	-1.0077	0.4523	0.5507	1
SPHINGOLIPID_METABOLISM	-0.2877	-1.0085	0.4272	0.5574	1
ALDOSTERONE_REGULATED_SODIUM_REABSORPTION	-0.2733	-1.016	0.4171	0.5533	1
GALACTOSE_METABOLISM	-0.2916	-1.0199	0.3979	0.5559	1
FC_EPSILON_RI_SIGNALING_PATHWAY	-0.2654	-1.0389	0.3797	0.5351	1
LEISHMANIA_INFECTION	-0.3529	-1.0562	0.4082	0.5171	1
PORPHYRIN_AND_CHLOROPHYLL_METABOLISM	-0.3235	-1.0751	0.3596	0.4972	1
INTESTINAL_IMMUNE_NETWORK_FOR_IGA_PRODUCTION	-0.4129	-1.097	0.386	0.4735	1
CHEMOKINE_SIGNALING_PATHWAY	-0.2969	-1.1168	0.3349	0.4533	0.999
CIRCADIAN_RHYTHM_MAMMAL	-0.4331	-1.1256	0.2926	0.4492	0.999
TGF_BETA_SIGNALING_PATHWAY	-0.3126	-1.1258	0.319	0.4562	0.999
MAPK_SIGNALING_PATHWAY	-0.2635	-1.1418	0.2513	0.4422	0.999
NATURAL_KILLER_CELL_MEDIATED_CYTOTOXICITY	-0.3358	-1.1501	0.3265	0.4378	0.999
REGULATION_OF_AUTOPHAGY	-0.3819	-1.1532	0.2806	0.4404	0.999
CYSTEINE_AND_METHIONINE_METABOLISM	-0.3439	-1.1689	0.2596	0.4253	0.998
LONG_TERM_POTENTIATION	-0.3115	-1.1882	0.2134	0.4068	0.998
INSULIN_SIGNALING_PATHWAY	-0.2785	-1.2017	0.1803	0.3969	0.998
PENTOSE_AND_GLUCURONATE_INTERCONVERSIONS	-0.4157	-1.2184	0.2366	0.3825	0.997
NITROGEN_METABOLISM	-0.3766	-1.2193	0.2121	0.3886	0.997
ALPHA_LINOLENIC_ACID_METABOLISM	-0.4179	-1.2682	0.1662	0.3321	0.989
ETHER_LIPID_METABOLISM	-0.3678	-1.2781	0.1489	0.3276	0.988
CITRATE_CYCLE_TCA_CYCLE	-0.51	-1.2805	0.2589	0.3313	0.988
ONE_CARBON_POOL_BY_FOLATE	-0.426	-1.2866	0.1547	0.3298	0.988
ADIPOCYTOKINE_SIGNALING_PATHWAY	-0.3396	-1.3126	0.128	0.3055	0.983
CALCIUM_SIGNALING_PATHWAY	-0.3176	-1.3223	0.1121	0.3015	0.98
ABC_TRANSPORTERS	-0.3534	-1.328	0.1071	0.3007	0.979
GLYCEROLIPID_METABOLISM	-0.3464	-1.3318	0.0946	0.3031	0.979
PROXIMAL_TUBULE_BICARBONATE_RECLAMATION	-0.4103	-1.3385	0.1108	0.3013	0.978
PHENYLALANINE_METABOLISM	-0.4525	-1.3419	0.1292	0.3044	0.978
APOPTOSIS	-0.3527	-1.3607	0.1195	0.2906	0.974
ASCORBATE_AND_ALDARATE_METABOLISM	-0.5079	-1.3923	0.1575	0.2616	0.96
SULFUR_METABOLISM	-0.4797	-1.4002	0.0924	0.259	0.955
TOLL_LIKE_RECEPTOR_SIGNALING_PATHWAY	-0.3881	-1.4129	0.0989	0.2519	0.948
STEROID_HORMONE_BIOSYNTHESIS	-0.4059	-1.4228	0.0955	0.2474	0.941
LYSINE_DEGRADATION	-0.4487	-1.4398	0.1242	0.2354	0.934
B_CELL_RECEPTOR_SIGNALING_PATHWAY	-0.4321	-1.4508	0.1147	0.2305	0.929
GLYOXYLATE_AND_DICARBOXYLATE_METABOLISM	-0.5074	-1.4551	0.0777	0.2322	0.925
PANTOTHENATE_AND_COA_BIOSYNTHESIS	-0.5222	-1.4804	0.0678	0.2118	0.904
TAURINE_AND_HYPOTAURINE_METABOLISM	-0.5542	-1.4892	0.0773	0.2094	0.896
PRION_DISEASES	-0.4705	-1.5251	0.0805	0.1804	0.859
STARCH_AND_SUCROSE_METABOLISM	-0.4516	-1.556	0.0488	0.1575	0.819
JAK_STAT_SIGNALING_PATHWAY	-0.4276	-1.5832	0.0418	0.1382	0.781
FOLATE_BIOSYNTHESIS	-0.6508	-1.5923	0.0477	0.1347	0.766
DRUG_METABOLISM_OTHER_ENZYMES	-0.455	-1.5983	0.0397	0.1354	0.758
LIMONENE_AND_PINENE_DEGRADATION	-0.7641	-1.628	0.0213	0.1185	0.698
CYTOKINE_CYTOKINE_RECEPTOR_INTERACTION	-0.4346	-1.646	0.0342	0.1107	0.655
ARGININE_AND_PROLINE_METABOLISM	-0.4614	-1.6575	0.0316	0.1067	0.634
PYRUVATE_METABOLISM	-0.5222	-1.6727	0.0253	0.1011	0.605
METABOLISM_OF_XENOBIOTICS_BY_CYTOCHROME_P450	-0.4918	-1.6915	0.015	0.0944	0.577
GLYCOLYSIS_GLUCONEOGENESIS	-0.4692	-1.6961	0.0156	0.0954	0.561
BIOSYNTHESIS_OF_UNSATURATED_FATTY_ACIDS	-0.5856	-1.7051	0.0307	0.0943	0.547
PEROXISOME	-0.5622	-1.7088	0.0339	0.0966	0.539
PRIMARY_BILE_ACID_BIOSYNTHESIS	-0.7382	-1.7092	0.0167	0.1014	0.537
ALANINE_ASPARTATE_AND_GLUTAMATE_METABOLISM	-0.5449	-1.7908	0.0109	0.056	0.372
NEUROACTIVE_LIGAND_RECEPTOR_INTERACTION	-0.4033	-1.8025	0.0036	0.0544	0.356
HISTIDINE_METABOLISM	-0.6089	-1.8922	0	0.0255	0.194
TYROSINE_METABOLISM	-0.5622	-1.9092	0.0023	0.0235	0.177
BETA_ALANINE_METABOLISM	-0.7665	-1.9243	0.002	0.0223	0.165
BUTANOATE_METABOLISM	-0.739	-1.9292	0.0061	0.0222	0.155
GLYCINE_SERINE_AND_THREONINE_METABOLISM	-0.7255	-1.947	0.0041	0.0201	0.133
FATTY_ACID_METABOLISM	-0.7818	-1.9567	0	0.02	0.123
PPAR_SIGNALING_PATHWAY	-0.5641	-1.9583	0.0023	0.0216	0.122
VALINE_LEUCINE_AND_ISOLEUCINE_DEGRADATION	-0.807	-1.966	0	0.0224	0.113
COMPLEMENT_AND_COAGULATION_CASCADES	-0.6649	-1.9934	0.002	0.0163	0.072
LINOLEIC_ACID_METABOLISM	-0.6148	-1.9976	0	0.0177	0.071
PROPANOATE_METABOLISM	-0.7933	-2.0183	0	0.0144	0.051
DRUG_METABOLISM_CYTOCHROME_P450	-0.6051	-2.0217	0	0.0156	0.047
NICOTINATE_AND_NICOTINAMIDE_METABOLISM	-0.6404	-2.0503	0	0.0132	0.034
ARACHIDONIC_ACID_METABOLISM	-0.5528	-2.1164	0	0.0091	0.016
RETINOL_METABOLISM	-0.6967	-2.1642	0	0.0063	0.008
TRYPTOPHAN_METABOLISM	-0.7678	-2.1924	0	0.0095	0.005
